# Supplementary material for: Identification and Characterisation of the CircRNAs Involved in the Regulation of Leaf Colour in Quercus mongolica
Source: Biology (Basel). 2024 Mar 14;13(3):183. doi: 10.3390/biology13030183 (PMC10968399; doi:10.3390/biology13030183)
Supplement: Supplementary file 1 [file biology-13-00183-s001.zip]

Archive with 1 entries (1 files):
- biology-2895164-supplementary.pdf
